# Supplementary material for: Fluorescent amplification for next generation sequencing (FA-NGS) library preparation
Source: BMC Genomics. 2020 Jan 28;21:85. doi: 10.1186/s12864-020-6481-8 (PMC6988211; doi:10.1186/s12864-020-6481-8)
Supplement: Supplementary file 11 — Additional file 11: Table S1. Sequencing analysis for Nextera library: alignment analysis was performed using embedded MiSeq Reporter software [file 12864_2020_6481_MOESM11_ESM.csv]

Sequencing Analysis for Nextera Library
#	Sample ID	Sample Name	Cluster PF	Cluster Align	Mismatch	No Call	Coverage	Het SNPs	Hom SNPs	Insertions	Deletions	Median Len	Genome
1	M9970	pXMJ19_rep1	18651	18061/17913	0.58/0.73	0.00/0.00	771	0	0	0	0	234	ABFPUB_000064
2	M9971	pXMJ19_rep2	17019	16497/16350	0.57/0.70	0.00/0.00	703	0	0	0	0	235	ABFPUB_000064
3	M9972	pXMJ19_rep3	18734	18181/18040	0.57/0.73	0.00/0.00	775	0	0	0	0	234	ABFPUB_000064
4	M9973	pXMJ19_rep4	19652	19090/18957	0.56/0.70	0.00/0.00	811	0	0	0	0	233	ABFPUB_000064
5	M9974	pXMJ19_rep5	19006	18499/18363	0.57/0.72	0.00/0.00	789	0	0	0	0	234	ABFPUB_000064
6	M9975	pXMJ19_rep6	13484	13095/12978	0.56/0.71	0.00/0.00	560	0	0	0	0	236	ABFPUB_000064
7	M9976	pXMJ19_rep7	21160	20572/20400	0.57/0.69	0.00/0.00	875	0	0	0	0	229	ABFPUB_000064
8	M9977	pXMJ19_rep8	27082	26296/26078	0.58/0.73	0.00/0.00	1117	0	0	0	0	227	ABFPUB_000064
9	M9978	pXMJ19_rep9	21961	21290/21110	0.59/0.77	0.00/0.00	905	0	0	0	0	229	ABFPUB_000064
10	M9979	pXMJ19_rep10	25851	25018/24837	0.58/0.72	0.00/0.00	1066	0	0	0	0	232	ABFPUB_000064
11	M9980	pXMJ19_rep11	25012	24289/24085	0.58/0.74	0.00/0.00	1031	0	0	0	0	231	ABFPUB_000064
12	M9981	pXMJ19_rep12	24570	23786/23575	0.60/0.78	0.00/0.00	1009	0	0	0	0	226	ABFPUB_000064
13	M9982	pXMJ19_rep13	21052	20381/20206	0.59/0.71	0.00/0.00	867	0	0	0	0	230	ABFPUB_000064
14	M9983	pXMJ19_rep14	22490	21803/21608	0.59/0.76	0.00/0.00	925	0	0	0	0	229	ABFPUB_000064
15	M9984	pXMJ19_rep15	17724	17258/17091	0.58/0.74	0.00/0.00	725	0	0	0	0	228	ABFPUB_000064
16	M9985	pXMJ19_rep16	23761	23110/22931	0.58/0.74	0.00/0.00	983	0	0	0	0	236	ABFPUB_000064
17	M9986	pXMJ19_rep17	19576	18986/18807	0.57/0.71	0.00/0.00	808	0	0	0	0	235	ABFPUB_000064
18	M9987	pXMJ19_rep18	22393	21683/21520	0.56/0.70	0.00/0.00	917	0	0	0	0	229	ABFPUB_000064
19	M9988	pXMJ19_rep19	20265	19683/19489	0.57/0.73	0.00/0.00	829	0	0	0	0	227	ABFPUB_000064
20	M9989	pXMJ19_rep20	21516	20873/20718	0.56/0.71	0.00/0.00	887	0	0	0	0	231	ABFPUB_000064
21	M9990	pXMJ19_rep21	22251	21586/21358	0.59/0.74	0.00/0.00	917	0	0	0	0	235	ABFPUB_000064
22	M9991	pXMJ19_rep22	19734	19186/18988	0.57/0.71	0.00/0.00	815	0	0	0	0	236	ABFPUB_000064
23	M9992	pXMJ19_rep23	22742	22045/21824	0.58/0.72	0.00/0.00	937	0	0	0	0	234	ABFPUB_000064
24	M9993	pXMJ19_rep24	22590	21926/21738	0.59/0.72	0.00/0.00	931	0	0	0	0	227	ABFPUB_000064
25	M9994	pGEN-292_rep1	23251	21256/20997	0.50/0.67	0.00/0.00	572	1	0	0	0	228	ABFPUB_000068
26	M9995	pGEN-292_rep2	23201	21265/21025	0.48/0.65	0.00/0.00	572	0	0	0	0	229	ABFPUB_000068
27	M9996	pGEN-292_rep3	18123	16557/16338	0.49/0.71	0.00/0.00	445	0	0	0	0	228	ABFPUB_000068
28	M9997	pGEN-292_rep4	22550	20633/20400	0.49/0.76	0.00/0.00	555	0	0	0	0	230	ABFPUB_000068
29	M9998	pGEN-292_rep5	23038	21079/20840	0.48/0.67	0.00/0.00	569	0	0	0	0	230	ABFPUB_000068
30	M9999	pGEN-292_rep6	23454	21409/21142	0.49/0.73	0.00/0.00	576	1	0	0	0	226	ABFPUB_000068
31	M10000	pGEN-292_rep7	17325	15802/15594	0.50/0.70	0.00/0.00	425	0	0	0	0	231	ABFPUB_000068
32	M10001	pGEN-292_rep8	19597	17861/17662	0.50/0.68	0.00/0.00	481	0	0	0	0	228	ABFPUB_000068
33	M10002	pGEN-292_rep9	15915	14571/14403	0.46/0.85	0.00/0.00	392	0	0	0	0	235	ABFPUB_000068
34	M10003	pGEN-292_rep10	18983	17347/17127	0.48/0.84	0.00/0.00	466	0	0	0	0	233	ABFPUB_000068
35	M10004	pGEN-292_rep11	15682	14267/14143	0.47/0.89	0.00/0.00	384	0	0	0	0	231	ABFPUB_000068
36	M10005	pGEN-292_rep12	17350	15890/15716	0.48/0.92	0.00/0.00	426	0	0	0	0	232	ABFPUB_000068
37	M10006	pGEN-292_rep13	18369	16832/16648	0.49/0.90	0.00/0.00	452	0	0	0	0	229	ABFPUB_000068
38	M10007	pGEN-292_rep14	13103	12034/11895	0.49/0.91	0.00/0.00	325	0	0	0	0	238	ABFPUB_000068
39	M10008	pGEN-292_rep15	17623	16137/15951	0.48/0.91	0.00/0.00	434	0	0	0	0	232	ABFPUB_000068
40	M10009	pGEN-292_rep16	17848	16108/15918	0.50/0.95	0.00/0.00	434	0	0	0	0	228	ABFPUB_000068
41	M10010	pGEN-292_rep17	17733	16207/16022	0.49/0.86	0.00/0.00	437	0	0	0	0	230	ABFPUB_000068
42	M10011	pGEN-292_rep18	19919	18164/17971	0.48/0.87	0.00/0.00	491	0	0	0	0	235	ABFPUB_000068
43	M10012	pGEN-292_rep19	17990	16501/16297	0.49/0.93	0.00/0.00	442	0	0	0	0	228	ABFPUB_000068
44	M10013	pGEN-292_rep20	14615	13457/13220	0.50/1.02	0.00/0.00	359	0	0	0	0	229	ABFPUB_000068
45	M10014	pGEN-292_rep21	19897	18222/18009	0.49/0.90	0.00/0.00	489	0	0	0	0	230	ABFPUB_000068
46	M10015	pGEN-292_rep22	18896	17263/17026	0.49/0.96	0.00/0.00	464	0	0	0	0	231	ABFPUB_000068
47	M10016	pGEN-292_rep23	15960	14623/14421	0.48/0.92	0.00/0.00	394	1	0	0	0	229	ABFPUB_000068
48	M10017	pGEN-292_rep24	15614	14253/14088	0.49/0.93	0.00/0.00	383	0	0	0	0	230	ABFPUB_000068
49	M10018	pskb3-CopR1598_rep1	10767	3271/3254	0.48/0.56	0.00/0.00	157	0	1	0	1	308	ABFPUB_000072
50	M10019	pskb3-CopR1598_rep2	13153	4058/4036	0.46/0.55	0.00/0.00	195	0	1	0	1	302	ABFPUB_000072
51	M10020	pskb3-CopR1598_rep3	8520	2734/2713	0.49/0.60	0.00/0.00	131	1	1	0	1	298	ABFPUB_000072
52	M10021	pskb3-CopR1598_rep4	9052	2571/2551	0.46/0.54	0.00/0.00	124	0	1	0	1	303	ABFPUB_000072
53	M10022	pskb3-CopR1598_rep5	5484	1586/1558	0.52/0.86	0.00/0.00	76	0	1	0	1	314	ABFPUB_000072
54	M10023	pskb3-CopR1598_rep6	9959	3019/3000	0.48/0.56	0.00/0.00	146	0	1	0	1	316	ABFPUB_000072
55	M10024	pskb3-CopR1598_rep7	10597	3214/3185	0.48/0.57	0.00/0.00	153	0	1	0	1	302	ABFPUB_000072
56	M10025	pskb3-CopR1598_rep8	10690	3361/3339	0.45/0.56	0.00/0.00	161	0	1	0	1	296	ABFPUB_000072
57	M10026	pskb3-CopR1598_rep9	9509	3038/3008	0.46/0.55	0.00/0.00	145	0	1	0	1	303	ABFPUB_000072
58	M10027	pskb3-CopR1598_rep10	10568	3215/3198	0.45/0.58	0.00/0.00	155	0	1	0	1	302	ABFPUB_000072
59	M10028	pskb3-CopR1598_rep11	10040	3117/3083	0.47/0.58	0.00/0.00	150	1	1	0	1	308	ABFPUB_000072
60	M10029	pskb3-CopR1598_rep12	11950	3794/3745	0.49/0.61	0.00/0.00	181	0	1	0	1	302	ABFPUB_000072
61	M10030	pskb3-CopR1598_rep13	11211	3552/3512	0.46/0.55	0.00/0.00	170	0	1	0	1	304	ABFPUB_000072
62	M10031	pskb3-CopR1598_rep14	11241	3437/3408	0.48/0.59	0.00/0.00	166	1	1	0	1	305	ABFPUB_000072
63	M10032	pskb3-CopR1598_rep15	9501	2836/2807	0.47/0.53	0.00/0.00	136	0	1	0	1	302	ABFPUB_000072
64	M10033	pskb3-CopR1598_rep16	10293	3139/3121	0.47/0.57	0.00/0.00	151	1	1	0	1	300	ABFPUB_000072
65	M10034	pskb3-CopR1598_rep17	9075	2653/2629	0.46/0.54	0.00/0.00	127	0	1	0	1	304	ABFPUB_000072
66	M10035	pskb3-CopR1598_rep18	10218	3226/3211	0.46/0.53	0.00/0.00	155	0	1	0	1	307	ABFPUB_000072
67	M10036	pskb3-CopR1598_rep19	9478	2932/2911	0.46/0.56	0.00/0.00	141	1	1	0	1	310	ABFPUB_000072
68	M10037	pskb3-CopR1598_rep20	9294	2910/2891	0.46/0.54	0.00/0.00	140	0	1	0	1	308	ABFPUB_000072
69	M10038	pskb3-CopR1598_rep21	8397	2571/2571	0.48/0.63	0.00/0.00	124	1	1	0	1	315	ABFPUB_000072
70	M10039	pskb3-CopR1598_rep22	6425	2010/2001	0.45/0.55	0.00/0.00	97	0	1	0	1	310	ABFPUB_000072
71	M10040	pskb3-CopR1598_rep23	8353	2702/2669	0.49/0.50	0.00/0.00	130	0	1	0	1	312	ABFPUB_000072
72	M10041	pskb3-CopR1598_rep24	9621	3001/2979	0.46/0.56	0.00/0.00	144	1	1	0	1	293	ABFPUB_000072
73	M10042	pms6126_rep1	6754	5617/5599	0.53/0.56	0.00/0.00	394	0	3	2	1	288	ABFPUB_000070
74	M10043	pms6126_rep2	9912	8298/8252	0.51/0.59	0.00/0.00	586	0	3	2	1	293	ABFPUB_000070
75	M10044	pms6126_rep3	8698	7299/7244	0.52/0.60	0.00/0.00	511	0	3	2	1	288	ABFPUB_000070
76	M10045	pms6126_rep4	9886	8157/8113	0.53/0.63	0.00/0.00	573	0	4	2	1	285	ABFPUB_000070
77	M10046	pms6126_rep5	9820	8066/8026	0.51/0.56	0.00/0.00	571	0	3	2	1	297	ABFPUB_000070
78	M10047	pms6126_rep6	9275	7589/7533	0.50/0.58	0.00/0.00	538	0	3	2	1	298	ABFPUB_000070
79	M10048	pms6126_rep7	7188	6339/6310	0.50/0.55	0.00/0.00	451	0	3	2	1	305	ABFPUB_000070
80	M10049	pms6126_rep8	9031	7661/7623	0.51/0.56	0.00/0.00	546	0	3	2	1	306	ABFPUB_000070
81	M10050	pms6126_rep9	9889	8448/8394	0.49/0.59	0.00/0.00	594	0	3	2	1	295	ABFPUB_000070
82	M10051	pms6126_rep10	10753	9007/8968	0.51/0.61	0.00/0.00	635	0	3	2	1	290	ABFPUB_000070
83	M10052	pms6126_rep11	8036	6922/6864	0.50/0.60	0.00/0.00	487	0	3	2	1	296	ABFPUB_000070
84	M10053	pms6126_rep12	6933	5803/5766	0.54/0.64	0.00/0.00	411	0	3	2	1	297	ABFPUB_000070
85	M10054	pms6126_rep13	7314	6255/6240	0.52/0.62	0.00/0.00	443	0	3	2	1	302	ABFPUB_000070
86	M10055	pms6126_rep14	5764	4978/4957	0.52/0.59	0.00/0.00	354	0	3	2	1	306	ABFPUB_000070
87	M10056	pms6126_rep15	8740	7463/7444	0.51/0.63	0.00/0.00	533	0	3	2	1	302	ABFPUB_000070
88	M10057	pms6126_rep16	8373	7168/7124	0.53/0.63	0.00/0.00	506	0	3	2	1	293	ABFPUB_000070
89	M10058	pms6126_rep17	9897	8492/8434	0.52/0.67	0.00/0.00	601	0	3	2	1	302	ABFPUB_000070
90	M10059	pms6126_rep18	7961	6884/6835	0.52/0.63	0.00/0.00	488	0	3	2	1	302	ABFPUB_000070
91	M10060	pms6126_rep19	7444	6416/6377	0.50/0.66	0.00/0.00	458	0	3	2	1	300	ABFPUB_000070
92	M10061	pms6126_rep20	8549	7325/7281	0.51/0.67	0.00/0.00	519	0	3	2	1	297	ABFPUB_000070
93	M10062	pms6126_rep21	9657	8226/8194	0.52/0.63	0.00/0.00	586	0	3	2	1	303	ABFPUB_000070
94	M10063	pms6126_rep22	8438	7134/7112	0.53/0.65	0.00/0.00	510	0	3	2	1	307	ABFPUB_000070
95	M10064	pms6126_rep23	6694	5702/5681	0.52/0.63	0.00/0.00	406	0	3	3	1	296	ABFPUB_000070
96	M10065	pms6126_rep24	7328	6268/6234	0.52/0.62	0.00/0.00	445	0	3	2	1	298	ABFPUB_000070
Supplementary Table 1: Sequencing analysis for Nextera library: alignment analysis was performed using embedded MiSeq Reporter (MSR) software.
